# Supplementary material for: Short and Long-Term Outcomes of Transcatheter Aortic Valve Implantation in the Small Aortic Annulus: A Systematic Literature Review
Source: J Pers Med. 2024 Sep 2;14(9):937. doi: 10.3390/jpm14090937 (PMC11433187; doi:10.3390/jpm14090937)
Supplement: Supplementary file 1 [file jpm-14-00937-s001.zip]

Archive with 1 entries (1 files):
- jpm-3126938-supplementary.xlsx
