# Supplementary material for: Short and Long-Term Outcomes of Transcatheter Aortic Valve Implantation in the Small Aortic Annulus: A Systematic Literature Review
Source: J Pers Med. 2024 Sep 2;14(9):937. doi: 10.3390/jpm14090937 (PMC11433187; doi:10.3390/jpm14090937)
Supplement: Supplementary file 1 [file jpm-14-00937-s001.zip › jpm-3126938-supplementary.xlsx]

## Sheet: Foglio1
		Author (year)	Inclusion Criteria	Comparison group or goals	30 days Mortality (%)	EOA or iEOA(cm2 or cm2/m2)	Moderate to severe PPM (%) or mean gradient (mmHg)	Moderate to severe PVL(%)	Follow-up Time	Mortality at follow-up (%)	Summary
		Kalavrouziotis et al (2011)	All patients with AA <20 mm	Edwards SAPIEN (n=35)	2.9	0.90±0.18 cm2/m2*	0.324	7.8%	2 y	0.238	TAVI may provide a reasonable alternative to conventional SAVR in elderly patients with a small aortic annulus.
		Rodes-Cabau et al (2014)	Patients categorized according to aortic annulus diameter. Results from the lower tertile	SAPIEN (n=304) vs SAVR (n=270)	6.1 vs 9.6, P=ns	1.57±0.54 vs 1.39±0.50, P=0.04	39.4 vs 62.5, P=0.01	5.7 vs 0, P<0.01	2 y	32.1 vs 42.5, P=ns	Both therapies represent a valid alternative for treating patients with SA and SAA, and treatment selection should likely be individualized according to baseline characteristics, additional anatomical risk factors, and patient preference
		Fumiaki Yashima et al . (2017)	Multicenter OCEAN TAVI registry	19 matched pairs comparing small and extrasmall AA treated with Sapien XT (SXT) 23 and 20 mm	NA	1.44±0.37 vs 1.22±0.25 cm2, p=0.02	7.9% vs 31.6% vs. p<0.01	NA	1 m	NA	A 20-mm SXT in patients who require a extrasmall bioprosthesis leads to favorable short-term outcomes but increased PPM rate
		Alberto Repossini et al. (2017)	Patients with intermediate operative risk (STS 4-10) and SAA (≤23 mm) were included. After a propensity matched analysis 142 patients in each group were selected.	SAVR with stentless Freesolo (FS) Vs TAVI	2.1% for FS and 6.3% for TAVI (P = 0.02)	1.93 ± 0.52 cm2 for FS and 1.83 ± 0.3 cm2 for TAVR (P = 0.65)	FS mean G 10.8 ± 5.9 mm Hg Vs TAVR mean G 10.7 ± 6.9 mm Hg. (P = 0.88)	3.5% for TAVR and 0.7% for FS	1m	2.1% for FS and 6.3% for TAVR (P = 0.02)	In patients with small aortic annulus and intermediate risk, both FS and TAVI demonstrated similar excellent hemodynamic performance with increased PVL for TAVR
		María Del Carmen León Del Pino et al. (2019)	185 patients undergoing TAVI (79 ± 5 years, 49% male, 98% CoreValve) between April-2008 and December-2014	Determine the prevalence of PPM and to investigate its association with medium-term clinical course of patients undergoing TAVI.	NA	NA	45 patients (24%) showed PPM	30.6%	34 m	NA	PPM was present in around 25% of patients. Higher EuroSCORE, smaller prosthesis size, larger BSA and SAA were associated with PPM. Severe PPM was an independent factor associated with major events at medium-term follow up.
		Norihiko Kamioka et al. (2019)	94 patients with SAA (< 20 mm) after a second-generation TAVI	SAPIEN XT Vs SAVR	0	NA	TAVR 2.9% versus SAVR 22.0%, P = 0.01	4.3% Vs 0%	2 y	17.1% Vs 15.3% (p=0.81)	patients had a similar 2-year mortality despite higher risk baseline characteristics.
		Kazuaki Okuyama et al . (2020)	Consecutive TAVI cases (n=330) in a single Japanese center were reviewed	49/330 in SAA Population (16%) Of these, 33 BEV and 13 SEV using new-generation valves were compared.	0% in both group	SEV and BEV, respectively,1.5 (1.3-1.6) vs. 1.1 cm2(0.9-1.3) (P=0.002)	(PPM) ≥ moderate (indexed EOA <0.85 cm2/m2) was significantly less with SEV than with BEV (8% vs. 55%; P=0.04)	4% in BEV Vs 0% in SEV	1 y	8.3% in SEV (1 patient) vs 0% BEV	SEV implantation results in favorable hemodynamics with less PPM.
		Leonardo Guimarães et al. (2020)	2 group of 357 patients with SAA treated either with SAVR or TAVR. 2 group of 52 patients BEV vs SEV.	Case matched 1:1 SAVR Vs TAVR in SAA population. A second case match to compare BEV and SEV in TAVR group	NA	TAVR 1.46 ± 0.39 cm2 vs SAVR 1.25 ± 0.37 cm2, p <0.001	(TAVR 14% vs SAVR 24%, p = 0.001)	TAVR 2,5% Vs SAVR 0%	1 m	NA	TAVR presented superior valve hemodynamics and lower incidence of severe PPM compared with SAVR in SAA patients. Similar valve performance results were observed between transcatheter valve types.
		Damiano Regazzoli et al. (2020)	the SMALL-TAVI registry (859 patients, Evolut R, n = 397; Evolut PRO, n = 84; ACURATE, n = 201; Portico, n = 177)	evaluate the outcomes of SEV in patients with small annuli.	NA	Mean indexed effective orifice area was 1.04 cm2/m2 (95% CI: 1.01 to 1.08 cm2/m2) with a trend toward lower values with the Portico.	gradients were low in every group, with a slight benefit with the Evolut R (8.1 mm Hg)and Evolut PRO (6.9 mm Hg) compared with the ACURATE (9.6 mm Hg) and Portico (8.9 mm Hg) groups (p < 0.001)	> mild PVL were significantly more common Portico (19.2%) and less common with the Evolut PRO (3.6%) compared with the Evolut R (11.8%) and ACURATE (9%) groups.	1 y	11.1% overall	supra-annular SEVs seemed to slightly outperform intra-annular functioning ones
		Kentaro Meguro et al. (2021)	Japanese TAVR registry 647patients (11.0%) had small annulus (area ≤314 mm2)	SAA TAVR Vs normal sized annulus (NSA). Among SAA group subanalysis to compare between intrannular and supra-annular devices	0	SAA 1.10 cm2/m2 vs. NSA 1.16 cm2/m2, P<0.001 intrannular 0.94 cm2/m2 vs. suprannular1.07 cm2/m2, P=0.001	higher mPG intrannular (14.0 mmHg vs.supra-annular 11.0, P<0.001	paravalvular leakage (≥moderate) was similar in intrannular vs suprannular (14.4% vs. 16.5%, P=0.69)	1 m	0	A supra-annular device is associated with better echocardiographic improvement in patients with a small annulus, without increasing paravalvular leakage.
		Yong Joon Leee et al (2021)	70 patients with severe aortic stenosis and small annulus (mean diameter ≤23 mm or minimal diameter ≤21 mm on computed tomography) underwent TAVR	self-expanding valve with supra-annular location (n=45) or a balloon-expandable valve with intra-annular location (n=25).	0	self-expanding valve-treated patients presented larger effective orifice area (EOA) (1.46±0.28 vs. 1.75±0.42 cm², p=0.002)	incidence of ≥moderate prosthesis-patient mismatch (36.0% vs. 8.9%, p=0.009)	5.7%	1 y	0.02	TAVR with self-expanding valves was associated with superior hemodynamic outcomes compared with balloon-expandable valves in patients with small aortic annulus.
		Lisa Voigtländer et al. (2021)	8411 patients treated with TAVI from 2012 to 2019 at four German centers retrospectively evaluated. SAA was found in 1069 (12.7%) patients.	TAVI was done with a balloon-expanding intra-annular (S3, n = 288), self-expanding intra-annular (Portico, n = 110), self-expanding supra-annular (Evolut, n = 179 and Acurate-Neo, n = 428) and mechanically expanding infra-annular (Lotus, n = 64)	3.2%	0.9 (0.7–1.1)	PPM was detected in 38.3% overall with a higher prevalence after implantation of a balloon-expanding intra-annular or mechanically expanding infra-annular THV compared to self-expanding intra- and supra-annular THV	4.8%	1 y	9.9%	a substantial number of patients with a small aortic anatomy were left with PPM after TAVI. Self-expanding supra- and intra-annular THV demonstrated superior hemodynamics in these patients at risk, however at the cost of higher rates of residual paravalvular regurgitation.
		Elisabetta Moscarella et al. (2021)	Subanalysis of multicenter BEAT registry. Here is shown SAA group outcomes 45 patients	BAV treated with TAVR. Comparing outcomes of small, medium and large size AA. Analizing Device success only	NA	NA	NA	NA	NA	NA	TAVR in BAV patients is feasible irrespective of annular size with comparable device success.
		Hiromu Hase et al. (2021)	multicenter OCEAN TAVI registry	576 patients with a SAA and who underwent transfemoral TAVR using third-generation SEV Vs BEV	1.6%	Evolut R Vs Sapien3: 1.20 vs. 1.08 cm2 /m2 , p < .001	Evolut R Vs Sapien3: 9.2% Vs 20.9%. p < .001	> mild 49,3% Vs 36.8%. > moderate 0%	1 y	2.9%	Evolut R seems to be superior to Sapien 3 in hemodynamic performance for patients with a small annulus and body surface area up to 1 year after TAVR. Nevertheless, all-cause mortality at 1 year was similar between both groups
		Pier Pasquale Leone et Al. (2021)	445 patients patients with (n = 129) and without (n = 316) PPM were enrolled from TAVI-SMALL registry	Define predictors of PPM and its impact on mortality after TAVR with SEV in patients with small annuli. Intra-annular devices Vs Post dilatation and oversizing	NA	NA	NA	Intra-annular valves had increased risk for PPM (OR: 2.36; 95% confidence interval [CI]: 1.16 to 4.81), while post-dilation (OR: 0.46; 95% CI: 0.25–0.84) and valve oversizing (OR: 0.53; 95% CI: 0.28–1.00) seemed to protect against PPM	354 days	NA	use of intra-annular valves yielded higher risk for PPM; conversely, post-dilation and valve oversizing protected against PPM occurrence. Severe PPM was independently associated with all-cause mortality.
		Samuel Ji Quan Koh et al. (2022)	128 Patient categorized according to AA size < 23 mm	SEV (65.2%) vs BEV (34.8%)	NA	1.19±0.35cm2/m2 Vs 0.88±0.15cm2/m2, (P<0.01)	NA	NA	1 y	NA	in the SAA group, SEV had better haemodynamics than BEV at 1 year, but no differences in PPM or mortality.
		Sarah Schmidt et al. (2022)	2609 patients were treated with TAVR at 3 centers in Germany (largest multicenter, real-world registry at that time)	Compare hemodynamic characteristics of different SEV and BEV in relation to native aortic annulus anatomy.SAPIEN 3 (n = 1146), ACURATE Neo (n = 649), Evolut R (n = 546) or Evolut Pro (n = 268)	NA	SEV provided superior hemodynamics in terms of larger EOA, and lower MG compared to BEV, especially in patients with small aortic annuli.	SEV provided superior hemodynamics in terms of larger EOA, and lower MG compared to BEV, especially in patients with small aortic annuli.	The rate of PVL ≥ moderate was comparable for SEV and BEV in smaller annular dimensions,	1 y	NA	Patients with small aortic annular dimensions may benefit hemodynamically from SEV. With increasing annulus size, BEV may have advantages since PVL ≥ moderate occurs less frequently
		Clemens Eckel et al. (2022)	654 consecutive patients two German high-volume centers from 2012 to 2021 TAVR with Accurate Neo/Neo2 used in SAA	Compare clinical and hemodynamic outcomes among patients with implantation in adherence to the recommended sizing (on-label n = 529) and below the recommended sizing range (off-label n = 125)	higher among patients with off-label implantations (6.5% vs. 2.3%, p = 0.036)	NA	low proportion of severe PPM whether implanted off- or on-label (4.9% vs. 3.8%, p = 0.552)	(PVL) ≥ moderate (3.2% vs. 2.8%, p = 0.770) were similar	1 m	same as previous mentioned	ACURATE neo/neo2 system seems to be a reliable option in patients with very small annuli. Multivariate analysis identified a greater cover index (OR 3.26), deep implantation (OR 2.25) and severe calcification (OR 2.07) as independent predictors of PPM.
		Carlo A Pivato et Al. (2022)	Subanalysis of WIN -TAVI registry. 388 patients received <23 mm size valve (women only)	Evaluate the impact of small valve size on 1-year clinical outcomes after TAVI in women compare to those with non-small size valve	NA	NA	NA	NA	1 y	NA	women with severe aortic stenosis who underwent TAVI with the implantation of a small valve bioprosthesis had similar 1-year outcomes as those receiving a nonsmall bioprosthesis.
		Ruyun Jin et Al. (2022)	1162 patients from STS/TVT registry with SAA	26-mm Medtronic Evolut 2 (ME26) or the 23-mm Edwards Sapien 3 valve (ES23)	2.1% Vs 2.4%	1.1±0.3cm2/m2 Vs 0.9±0.3cm2/m2 (P<0.001)	14.2% Vs 40% (P<0.001)	0.9% Vs 0.4%	1 y	7.8% Vs 8.8%	TAVR in SAA with the ME26 is associated with lower incidence of HG or PPM compared with the ES23
		Jerome Ferrara et Al. (2022)	131 consecutive patients with SAA ( < 440 mm2)	compare BEV (Sapien 3) with 2 types of SEV (Evolut Pro and Accurate Neo)	NA	S3 1.65 ± 0.48 EvoPRO 1.98 ± 0.72 Acc NEO 2.17 ± 0.64	BEV associated s higher rates of PPM (39.5%) compared to SE devices (15.4% for Evolut Pro and 6.9% for Accurate Neo) (p < 0.0001)	PVLs ≥ 2/4 more often observed in SEV (15.4% Evolut Pro and 17.2% for Accurate Neo) than in BEV (2.6%) (p = 0.007)	1 m	NA	despite higher rates of paravalvular leaks, SEV could be considered as first choice in small aortic anatomy.
		Pier Pasquale Leone et Al. (2023)	TAVI-SMALL 2 international retrospective registry included 1378 patients with severe AS and small annuli treated with transfemoral TAVI at 16 high-volume centers between 2011 and 2020.	Compare the forward flow haemodynamics and clinical outcomes of TAVR in patients with small annuli. Comparing SEV versus BEV and supra-annular versus intra-annular valves	NA	NA	predischarge mean aortic gradient was lower after SAV versus IAV (7.8±3.9 vs 12.0±5.1; p<0.001) and SEV versus BEV implantation (8.0±4.1 vs 13.6±4.7; p<0.001). Severe PPM was more common with IAV and BEV when compared to SAV and SEV implantation, respectively, (8.8% vs 3.6%; p=0.007 and 8.7% vs 4.6%; p=0.041).	More than mild PVL occurred more often with SEV versus BEV (11.6% vs 2.6%; p<0.001).	Hospital discharge	NA	In small aortic annuli, implantation of SAV and SEV was associated with a more favourable forward haemodynamic profile than after IAV and BEV implantation, respectively. More than mild PVL was more common after SEV than BEV implantation.						S3 1.65 ± 0.48 EvoPRO 1.98 ± 0.72 Acc NEO 2.17 ± 0.64	1.98 ± 0.72	2.17 ± 0.64
		Taishi Okuno et al. (2023)	aortic valve annulus area <430 mm2 who underwent TAVR. Propensity score matching resulted in 171 pairs.	compare 5-year outcomes between SEV vs BEV in AS patients with SAA	NA	1.81 ± 0.46 cm2 vs 1.49 ± 0.42 cm2; (P < 0.001)	19.7% vs 51.8%; (P < 0.001)	NA	5 y	50.4% vs 39.6%; P = 0.269	Hemodynamic advantage of SEV was not associated with better clinical outcomes compared with BEV up to 5 years. Disabling stroke occurred more frequently in SEV than BEV (6.6% vs 0.6%; P = 0.030)
		Anastasiya Kornyeva et al. (2023)	507 patients with small aortic annulus, 192 matched patient pairs	SEV vs BEV	VARC -3 device success (mortality included) 86% in SEV and 84% in BEV (p = 0.8)	NA	Rate of moderate (31% vs. 20%, p < 0.001) and severe PPM (18% vs. 9%, p < 0.001) was higher in BEV compared to SEV	at 1 y 1% in. Both group	3 y	72% (95% CI: 66%–79%) at 3 years, with no significant difference among the groups (p = 0.9)	BEV implantation in patients with SAA was associated with a twofold higher incidence of pre-discharge severe PPM compared to SEV implantation. Survival at 3 years after TAVR was similar after BEV and SEV. However, patients with the absence of pre-discharge PPM had a higher 3-year survival compared to patients with ≥moderate PPM.77% vs. 67%, p = 0.03).
		P.P. Leone et al.(2023)	TAVI-SMALL 2 international retrospective registry included 1378 patients with severe AS and small annuli treated with transfemoral TAVI at 16 high-volume centers between 2011 and 2020.	Women (n = 1233) were compared with men (n = 145). One-to-one propensity score matching resulted in 99 pairs.	NA	Women Vs Men 0.86 ±0.25 1.01 ±0.26 p=0.006	pre-discharge severe PPM was numerically higher in women vs. men (10.2 vs. 4.3%),P=NS	Women Vs Men 1.1% vs 0% p=0.319	377 days	did not differ between sex in the overall (10.3 vs. 9.8%, p = 0.842) and PS-matched (8.5 vs. 10.9%, p = 0.586)	Women with severe PPM suffered a higher incidence of all-cause mortality when compared to those with less than moderate PPM (log-rank p = 0.024) and less than severe PPM (p = 0.027)
		Gabriela Tirado-Conte et al. (2023)	Multicentre registry of 150 patients (92% women) with extra-SAA ( <280 mm2 and/or perimeter <60 mm) undergoing TAVR	Analyze the safety and efficacy (VARC3) of TAVI in patients with extra-SAA. SEV (110) vs BEV (40) are analyzed	30-day device success was 81.3%, (85.5% with SEV vs 70.0% with BEV; p=0.032	NA	Severe PPM occurred in 12% (9.0% with SEV and 24.0% with BEV; p=0.039), with no impact on all-cause mortality, cardiovascular mortality, or heart failure readmission	NA	2 y	No	TAVR is feasible in patients with extra-SAA with a high rate of technical success. SEV has lower rate of intraprocedural complications, higher device success and better haemodynamic outcomes compared to BEV.
		Kosaku Nishigawa et al. (2023)	retrospectively analized patients (2013 to 2019) SAA < 21mm undergone SAVR or TAVR. Analyse the LVMI regression.	total 277 patients 63 underwent SAVR and 214 underwent TAVR.	NA	bettere in TAVR than SAVR 1.09 vs. 1.07 cm2/m2; P = 0.030	11.7 vs. 11.1%; P = 0.901	TAVR Vs SAVR 11.7 vs. 0%; P = 0.002	1 y	NA	SAVR provides better LV mass regression than TAVR with a comparable rate of PPM in patients with small aortic annulus.19.3 vs. 6.4%; P < 0.001
		SMART TRIAL investigators	Multicenter RCT for TAVR in symptomatic AS with aortic annulus size < 430 mm2	716 patients (87% women) 1:1 Randomization to receive TAVR either SEV or BEV	NA	1.99 cm2 and 1.50 cm2 (SEV vs BEV) P<0.001	7.7 mm Hg with SEV and 15.7 mm Hg with BEV P<0.001	NA	1 y	9.4% for SEV and 10.6% P<0.001 for noninferiority	Among patients with severe SA and a SAA who underwent TAVR, a SEV supraannular valve was noninferior to a BEV with respect to clinical outcomes and was superior with respect to bioprosthetic-valve dysfunction at 1 year
		AS: aortic stenosis; SAA: small aortic annulus; TAVR: transcatheter aortic valve replacement; SAVR: surgical aortic valve replacement; (i)EOA: (Indexed) effective orifice area; PPM: Patient-Prosthesis mismatch; PVL: paravalvular leak; SEV: self-expandable valve; BEV: Ballon-expandable valve; SAV: supra-annular functioning valve; IAV: intra-annular functioning valve; VARC3: valve academic research…
